# Supplementary material for: Formulation of a Thermosensitive Imaging Hydrogel for Topical Application and Rapid Visualization of Tumor Margins in the Surgical Cavity
Source: Cancers (Basel). 2022 Jul 16;14(14):3459. doi: 10.3390/cancers14143459 (PMC9323389; doi:10.3390/cancers14143459)
Supplement: Supplementary file 1 [file cancers-14-03459-s001.zip]

Archive with 1 entries (1 files):
- cancers-1796734-supplementary.pdf
